# Supplementary material for: Sputnik Light and Sputnik V Vaccination Is Effective at Protecting Medical Personnel from COVID-19 during the Period of Delta Variant Dominance
Source: Vaccines (Basel). 2022 Oct 26;10(11):1804. doi: 10.3390/vaccines10111804 (PMC9696561; doi:10.3390/vaccines10111804)
Supplement: Supplementary file 1 [file vaccines-10-01804-s001.zip]

Archive with 1 entries (1 files):
- vaccines-1946009-supplementary.pdf
